# Supplementary material for: Analysis of High-Throughput Flow Cytometry Data Using plateCore
Source: Adv Bioinformatics. 2009 Oct 11;2009:356141. doi: 10.1155/2009/356141 (PMC2777006; doi:10.1155/2009/356141)
Supplement: Supplementary file 1 — Supplementary materials include: 1) the comma delimited percentagesRandFJ.csv file with the percentage of positive cells in each channel on each plate from both the plateCore and FlowJo analyses; 2) a detailed vignette (plateCoreVig.pdf) showing how to use the plateCore package and how to replicate the analysis. [file 356141.f1.zip]

Archive with 2 entries (2 files):
- percentagesRandFJ.csv
- plateCoreVig.pdf
