# Supplementary material for: Analysis of High-Throughput Flow Cytometry Data Using plateCore
Source: Adv Bioinformatics. 2009 Oct 11;2009:356141. doi: 10.1155/2009/356141 (PMC2777006; doi:10.1155/2009/356141)
Supplement: Supplementary file 1 — Supplementary materials include: 1) the comma delimited percentagesRandFJ.csv file with the percentage of positive cells in each channel on each plate from both the plateCore and FlowJo analyses; 2) a detailed vignette (plateCoreVig.pdf) showing how to use the plateCore package and how to replicate the analysis. [file 356141.f1.zip › percentagesRandFJ.csv]

plate	Well.Id	Channel	FlowJo	plateCore
Plate 8774	B01	FL1-H	20	8.55
Plate 8774	B01	FL2-H	0	0.04
Plate 8774	B01	FL4-H	0	0.15
Plate 8774	B02	FL1-H	13	19.38
Plate 8774	B02	FL2-H	94	98.33
Plate 8774	B02	FL4-H	NA	0.08
Plate 8774	B03	FL1-H	26	23.05
Plate 8774	B03	FL2-H	0	2.91
Plate 8774	B03	FL4-H	0	0.36
Plate 8774	B04	FL1-H	10	0.13
Plate 8774	B04	FL2-H	22	47.49
Plate 8774	B04	FL4-H	41	43.8
Plate 8774	B05	FL1-H	5	4.71
Plate 8774	B05	FL2-H	4	12.6
Plate 8774	B05	FL4-H	3	2.68
Plate 8774	B06	FL1-H	71	79.72
Plate 8774	B06	FL2-H	16	66.43
Plate 8774	B06	FL4-H	36	55.16
Plate 8774	B07	FL1-H	38	40.45
Plate 8774	B07	FL2-H	59	76.2
Plate 8774	B07	FL4-H	97	98.29
Plate 8774	B08	FL1-H	58	56.09
Plate 8774	B08	FL2-H	17	37.67
Plate 8774	B08	FL4-H	18	4.39
Plate 8774	B09	FL1-H	17	23.35
Plate 8774	B09	FL2-H	12	36.09
Plate 8774	B09	FL4-H	10	0.82
Plate 8774	B10	FL1-H	16	11.97
Plate 8774	B10	FL2-H	0	0.71
Plate 8774	B10	FL4-H	0	0.09
Plate 8774	B11	FL1-H	0	0.54
Plate 8774	B11	FL2-H	0	0.36
Plate 8774	B11	FL4-H	0	0
Plate 8774	B12	FL2-H	9	5.09
Plate 8774	B12	FL3-H	6	7.2
Plate 8774	B12	FL4-H	3	1.88
Plate 8774	C01	FL2-H	2	4.07
Plate 8774	C01	FL3-H	15	2.45
Plate 8774	C01	FL4-H	3	0.06
Plate 8774	C02	FL2-H	16	7.13
Plate 8774	C02	FL3-H	99	99.92
Plate 8774	C02	FL4-H	20	62.05
Plate 8774	C03	FL2-H	27	87.61
Plate 8774	C03	FL3-H	15	2.78
Plate 8774	C03	FL4-H	15	19.78
Plate 8774	C04	FL2-H	18	71.07
Plate 8774	C04	FL3-H	0	4.41
Plate 8774	C04	FL4-H	81	94.27
Plate 8774	C05	FL1-H	3	0.73
Plate 8774	C05	FL2-H	39	57.68
Plate 8774	C05	FL4-H	31	18.24
Plate 8774	C06	FL1-H	1	9.33
Plate 8774	C06	FL2-H	20	89.53
Plate 8774	C06	FL4-H	2	9.23
Plate 8774	C07	FL1-H	37	99.85
Plate 8774	C07	FL2-H	6	41.51
Plate 8774	C07	FL4-H	9	18.12
Plate 8774	C08	FL1-H	0	2.9
Plate 8774	C08	FL2-H	32	57.84
Plate 8774	C08	FL4-H	1	0.73
Plate 8774	C09	FL1-H	0	3.48
Plate 8774	C09	FL2-H	14	56.25
Plate 8774	C09	FL4-H	73	89.73
Plate 8774	C10	FL1-H	3	12.81
Plate 8774	C10	FL2-H	66	96.4
Plate 8774	C10	FL4-H	0	0.02
Plate 8774	C11	FL1-H	16	20.37
Plate 8774	C11	FL2-H	14	21.86
Plate 8774	C11	FL4-H	6	7.44
Plate 8774	C12	FL1-H	11	5.4
Plate 8774	C12	FL2-H	3	2.03
Plate 8774	C12	FL4-H	24	17.61
Plate 8774	D01	FL1-H	13	22.13
Plate 8774	D01	FL2-H	1	1.67
Plate 8774	D01	FL4-H	6	4.77
Plate 8774	D02	FL1-H	0	0.02
Plate 8774	D02	FL2-H	13	49.04
Plate 8774	D02	FL4-H	14	0.42
Plate 8774	D03	FL1-H	8	62.38
Plate 8774	D03	FL2-H	8	1.45
Plate 8774	D03	FL4-H	0	0
Plate 8774	D04	FL1-H	2	12.69
Plate 8774	D04	FL2-H	0	2.91
Plate 8774	D04	FL4-H	0	1.17
Plate 8774	D05	FL1-H	0	0.96
Plate 8774	D05	FL2-H	1	5.28
Plate 8774	D05	FL4-H	52	71.54
Plate 8774	D06	FL1-H	51	72.6
Plate 8774	D06	FL2-H	21	46
Plate 8774	D06	FL4-H	49	61.57
Plate 8774	D07	FL1-H	25	25.52
Plate 8774	D07	FL2-H	26	27.7
Plate 8774	D07	FL4-H	63	60.28
Plate 8774	D08	FL1-H	37	49.27
Plate 8774	D08	FL2-H	95	97.29
Plate 8774	D08	FL4-H	36	17.03
Plate 8774	D09	FL1-H	0	0.19
Plate 8774	D09	FL2-H	5	0.97
Plate 8774	D09	FL4-H	14	1.68
Plate 8774	D10	FL1-H	13	10.35
Plate 8774	D10	FL2-H	8	20.79
Plate 8774	D10	FL4-H	5	4.88
Plate 8774	D11	FL1-H	4	4.85
Plate 8774	D11	FL2-H	0	1.82
Plate 8774	D11	FL4-H	9	5.62
Plate 8774	D12	FL1-H	48	60.14
Plate 8774	D12	FL2-H	12	0.45
Plate 8774	D12	FL4-H	24	22.61
Plate 8774	E01	FL1-H	16	4.66
Plate 8774	E01	FL2-H	10	7.15
Plate 8774	E01	FL4-H	2	6.67
Plate 8774	E02	FL1-H	10	2
Plate 8774	E02	FL2-H	24	43.17
Plate 8774	E02	FL4-H	14	2.02
Plate 8774	E03	FL1-H	90	89.57
Plate 8774	E03	FL2-H	33	41.06
Plate 8774	E03	FL4-H	99	99.81
Plate 8774	E04	FL1-H	57	71.29
Plate 8774	E04	FL2-H	16	50.06
Plate 8774	E04	FL4-H	54	50.89
Plate 8774	E05	FL1-H	98	99.92
Plate 8774	E05	FL2-H	52	91.65
Plate 8774	E05	FL4-H	61	56.45
Plate 8774	E06	FL1-H	73	99.96
Plate 8774	E06	FL2-H	10	72.92
Plate 8774	E06	FL4-H	69	83.62
Plate 8774	E07	FL1-H	86	99.67
Plate 8774	E07	FL2-H	0	7.41
Plate 8774	E07	FL4-H	22	12.27
Plate 8774	E08	FL1-H	9	2.5
Plate 8774	E08	FL2-H	14	20.21
Plate 8774	E08	FL4-H	59	56.28
Plate 8774	E09	FL1-H	56	72.54
Plate 8774	E09	FL2-H	19	51.82
Plate 8774	E09	FL4-H	0	0.08
Plate 8774	E10	FL1-H	98	99.92
Plate 8774	E10	FL2-H	64	87.77
Plate 8774	E10	FL4-H	47	50.87
Plate 8774	E11	FL1-H	0	2.4
Plate 8774	E11	FL2-H	0	9.02
Plate 8774	E11	FL4-H	18	1.01
Plate 8774	E12	FL1-H	12	15.54
Plate 8774	E12	FL2-H	98	99.92
Plate 8774	E12	FL4-H	0	0.33
Plate 8774	F01	FL1-H	76	90.85
Plate 8774	F01	FL2-H	7	9.99
Plate 8774	F01	FL4-H	0	0.04
Plate 8774	F02	FL1-H	98	99.79
Plate 8774	F02	FL2-H	23	52.81
Plate 8774	F02	FL4-H	6	6.03
Plate 8774	F03	FL1-H	23	77.64
Plate 8774	F03	FL2-H	74	92.03
Plate 8774	F03	FL4-H	86	98.21
Plate 8774	F04	FL1-H	12	7.38
Plate 8774	F04	FL2-H	82	99.87
Plate 8774	F04	FL4-H	0	0.17
Plate 8774	F05	FL1-H	11	5.66
Plate 8774	F05	FL2-H	5	50.83
Plate 8774	F05	FL4-H	9	0.19
Plate 8774	F06	FL1-H	0	0.76
Plate 8774	F06	FL2-H	78	87.62
Plate 8774	F06	FL4-H	21	13.69
Plate 8774	F07	FL1-H	5	8.02
Plate 8774	F07	FL2-H	0	1.78
Plate 8774	F07	FL4-H	0	0.24
Plate 8774	F08	FL1-H	23	43.33
Plate 8774	F08	FL2-H	20	24.55
Plate 8774	F08	FL4-H	4	3.63
Plate 8774	F09	FL1-H	2	7.54
Plate 8774	F09	FL2-H	2	4.83
Plate 8774	F09	FL4-H	35	46.29
Plate 8774	F10	FL1-H	0	0.27
Plate 8774	F10	FL2-H	60	82.8
Plate 8774	F10	FL4-H	0	0.1
Plate 8774	F11	FL1-H	14	12.91
Plate 8774	F11	FL2-H	34	60.9
Plate 8774	F11	FL4-H	11	12.93
Plate 8774	F12	FL1-H	22	62.79
Plate 8774	F12	FL2-H	9	0.13
Plate 8774	F12	FL4-H	1	0.04
Plate 8774	G01	FL1-H	19	69.59
Plate 8774	G01	FL2-H	26	58.51
Plate 8774	G01	FL4-H	8	0.19
Plate 8774	G02	FL1-H	86	97.59
Plate 8774	G02	FL2-H	14	18
Plate 8774	G02	FL4-H	66	59.55
Plate 8774	G03	FL1-H	10	0.17
Plate 8774	G03	FL2-H	25	51.19
Plate 8774	G03	FL4-H	33	22.05
Plate 8775	B01	FL1-H	10	8.83
Plate 8775	B01	FL2-H	0	0.08
Plate 8775	B01	FL4-H	0	0.06
Plate 8775	B02	FL1-H	13	20.19
Plate 8775	B02	FL2-H	96	97.89
Plate 8775	B02	FL4-H	0	0.17
Plate 8775	B03	FL1-H	32	22.94
Plate 8775	B03	FL2-H	0	2.64
Plate 8775	B03	FL4-H	0	0.46
Plate 8775	B04	FL1-H	12	0.17
Plate 8775	B04	FL2-H	24	50.37
Plate 8775	B04	FL4-H	39	42.37
Plate 8775	B05	FL1-H	7	6.84
Plate 8775	B05	FL2-H	14	24.78
Plate 8775	B05	FL4-H	5	1.84
Plate 8775	B06	FL1-H	70	80.79
Plate 8775	B06	FL2-H	46	71.58
Plate 8775	B06	FL4-H	72	60.47
Plate 8775	B07	FL1-H	37	42.43
Plate 8775	B07	FL2-H	53	77.74
Plate 8775	B07	FL4-H	96	97.39
Plate 8775	B08	FL1-H	60	59.22
Plate 8775	B08	FL2-H	28	53.02
Plate 8775	B08	FL4-H	18	3.38
Plate 8775	B09	FL1-H	29	28.92
Plate 8775	B09	FL2-H	21	42.7
Plate 8775	B09	FL4-H	11	0.68
Plate 8775	B10	FL1-H	19	15.15
Plate 8775	B10	FL2-H	0	0.62
Plate 8775	B10	FL4-H	0	0.11
Plate 8775	B11	FL1-H	0	0.43
Plate 8775	B11	FL2-H	0	0.13
Plate 8775	B11	FL4-H	0	0.06
Plate 8775	B12	FL2-H	14	3.99
Plate 8775	B12	FL3-H	7	9.32
Plate 8775	B12	FL4-H	4	1.55
Plate 8775	C01	FL2-H	2	3.53
Plate 8775	C01	FL3-H	13	2.08
Plate 8775	C01	FL4-H	1	0.06
Plate 8775	C02	FL2-H	13	4.1
Plate 8775	C02	FL3-H	99	99.94
Plate 8775	C02	FL4-H	56	51.39
Plate 8775	C03	FL2-H	75	92.02
Plate 8775	C03	FL3-H	14	2.33
Plate 8775	C03	FL4-H	26	19.66
Plate 8775	C04	FL2-H	25	57.45
Plate 8775	C04	FL3-H	1	0.86
Plate 8775	C04	FL4-H	93	94.44
Plate 8775	C05	FL1-H	1	0.26
Plate 8775	C05	FL2-H	28	47.01
Plate 8775	C05	FL4-H	25	13.88
Plate 8775	C06	FL1-H	1	6.67
Plate 8775	C06	FL2-H	29	86.21
Plate 8775	C06	FL4-H	3	6.77
Plate 8775	C07	FL1-H	35	98.86
Plate 8775	C07	FL2-H	6	34.34
Plate 8775	C07	FL4-H	8	10.16
Plate 8775	C08	FL1-H	0	1.88
Plate 8775	C08	FL2-H	22	51.92
Plate 8775	C08	FL4-H	0	0.38
Plate 8775	C09	FL1-H	0	3.64
Plate 8775	C09	FL2-H	48	54.18
Plate 8775	C09	FL4-H	79	89.81
Plate 8775	C10	FL1-H	9	14.2
Plate 8775	C10	FL2-H	94	98.29
Plate 8775	C10	FL4-H	0	0.08
Plate 8775	C11	FL1-H	13	20.61
Plate 8775	C11	FL2-H	31	43.72
Plate 8775	C11	FL4-H	0	8.54
Plate 8775	C12	FL1-H	10	2.47
Plate 8775	C12	FL2-H	3	1.73
Plate 8775	C12	FL4-H	21	13.51
Plate 8775	D01	FL1-H	28	25.77
Plate 8775	D01	FL2-H	3	1.77
Plate 8775	D01	FL4-H	0	4.8
Plate 8775	D02	FL1-H	0	0.06
Plate 8775	D02	FL2-H	50	66.69
Plate 8775	D02	FL4-H	49	1.03
Plate 8775	D03	FL1-H	14	59.41
Plate 8775	D03	FL2-H	10	2.09
Plate 8775	D03	FL4-H	0	0.04
Plate 8775	D04	FL1-H	4	12.25
Plate 8775	D04	FL2-H	3	2.71
Plate 8775	D04	FL4-H	0	1.08
Plate 8775	D05	FL1-H	1	1.89
Plate 8775	D05	FL2-H	2	5.34
Plate 8775	D05	FL4-H	53	69.18
Plate 8775	D06	FL1-H	47	76.5
Plate 8775	D06	FL2-H	32	49.5
Plate 8775	D06	FL4-H	30	61.89
Plate 8775	D07	FL1-H	19	22.6
Plate 8775	D07	FL2-H	29	24.66
Plate 8775	D07	FL4-H	61	58.19
Plate 8775	D08	FL1-H	21	42.59
Plate 8775	D08	FL2-H	93	96.29
Plate 8775	D08	FL4-H	32	13.38
Plate 8775	D09	FL1-H	0	0.07
Plate 8775	D09	FL2-H	7	0.2
Plate 8775	D09	FL4-H	13	0.34
Plate 8775	D10	FL1-H	18	10.94
Plate 8775	D10	FL2-H	12	14.7
Plate 8775	D10	FL4-H	6	1.87
Plate 8775	D11	FL1-H	7	6.36
Plate 8775	D11	FL2-H	5	5.61
Plate 8775	D11	FL4-H	5	5.78
Plate 8775	D12	FL1-H	50	60.38
Plate 8775	D12	FL2-H	14	0.25
Plate 8775	D12	FL4-H	28	19.14
Plate 8775	E01	FL1-H	14	3.88
Plate 8775	E01	FL2-H	11	2.43
Plate 8775	E01	FL4-H	2	4.66
Plate 8775	E02	FL1-H	11	2.29
Plate 8775	E02	FL2-H	55	68.43
Plate 8775	E02	FL4-H	0	1.41
Plate 8775	E03	FL1-H	90	89.01
Plate 8775	E03	FL2-H	30	31.41
Plate 8775	E03	FL4-H	99	99.9
Plate 8775	E04	FL1-H	61	75.3
Plate 8775	E04	FL2-H	50	65.88
Plate 8775	E04	FL4-H	54	49.07
Plate 8775	E05	FL1-H	97	99.93
Plate 8775	E05	FL2-H	70	93.83
Plate 8775	E05	FL4-H	52	54.84
Plate 8775	E06	FL1-H	93	99.82
Plate 8775	E06	FL2-H	21	68.12
Plate 8775	E06	FL4-H	68	82.34
Plate 8775	E07	FL1-H	93	99.88
Plate 8775	E07	FL2-H	0	9.22
Plate 8775	E07	FL4-H	53	17.9
Plate 8775	E08	FL1-H	0	2.59
Plate 8775	E08	FL2-H	0	15.12
Plate 8775	E08	FL4-H	0	57.87
Plate 8775	E09	FL1-H	50	72.25
Plate 8775	E09	FL2-H	26	40.1
Plate 8775	E09	FL4-H	0	0.08
Plate 8775	E10	FL1-H	96	99.98
Plate 8775	E10	FL2-H	68	81.1
Plate 8775	E10	FL4-H	36	52.21
Plate 8775	E11	FL1-H	0	1.03
Plate 8775	E11	FL2-H	0	6.1
Plate 8775	E11	FL4-H	18	0.75
Plate 8775	E12	FL1-H	11	15.2
Plate 8775	E12	FL2-H	95	99.72
Plate 8775	E12	FL4-H	0	0.16
Plate 8775	F01	FL1-H	66	90.64
Plate 8775	F01	FL2-H	10	8.6
Plate 8775	F01	FL4-H	0	0.04
Plate 8775	F02	FL1-H	97	99.81
Plate 8775	F02	FL2-H	35	54.36
Plate 8775	F02	FL4-H	7	4.92
Plate 8775	F03	FL1-H	39	74.62
Plate 8775	F03	FL2-H	81	91.99
Plate 8775	F03	FL4-H	90	97.73
Plate 8775	F04	FL1-H	13	5.53
Plate 8775	F04	FL2-H	93	99.91
Plate 8775	F04	FL4-H	0	0.11
Plate 8775	F05	FL1-H	13	5.57
Plate 8775	F05	FL2-H	11	44.98
Plate 8775	F05	FL4-H	11	0.17
Plate 8775	F06	FL1-H	0	0.63
Plate 8775	F06	FL2-H	82	87.19
Plate 8775	F06	FL4-H	38	13.92
Plate 8775	F07	FL1-H	5	7.79
Plate 8775	F07	FL2-H	0	2
Plate 8775	F07	FL4-H	0	0.17
Plate 8775	F08	FL1-H	18	30.94
Plate 8775	F08	FL2-H	19	22.34
Plate 8775	F08	FL4-H	0	3.07
Plate 8775	F09	FL1-H	0	7.24
Plate 8775	F09	FL2-H	7	3.54
Plate 8775	F09	FL4-H	48	43.15
Plate 8775	F10	FL1-H	0	0.23
Plate 8775	F10	FL2-H	76	82.46
Plate 8775	F10	FL4-H	0	0.13
Plate 8775	F11	FL1-H	23	20.3
Plate 8775	F11	FL2-H	74	77.65
Plate 8775	F11	FL4-H	16	12.49
Plate 8775	F12	FL1-H	47	56.48
Plate 8775	F12	FL2-H	16	0.39
Plate 8775	F12	FL4-H	1	0.25
Plate 8775	G01	FL1-H	50	70.72
Plate 8775	G01	FL2-H	38	57.59
Plate 8775	G01	FL4-H	0	0.15
Plate 8775	G02	FL1-H	79	97.58
Plate 8775	G02	FL2-H	17	20.09
Plate 8775	G02	FL4-H	35	63.69
Plate 8775	G03	FL1-H	7	0.13
Plate 8775	G03	FL2-H	35	58.82
Plate 8775	G03	FL4-H	41	23.52
Plate 9206	B01	FL1-H	5	1.93
Plate 9206	B01	FL2-H	0	0.3
Plate 9206	B01	FL4-H	0	0
Plate 9206	B02	FL1-H	13	14.49
Plate 9206	B02	FL2-H	82	90.37
Plate 9206	B02	FL4-H	0	0.12
Plate 9206	B03	FL1-H	25	16.92
Plate 9206	B03	FL2-H	0	1.73
Plate 9206	B03	FL4-H	0	0.96
Plate 9206	B04	FL1-H	0	0.15
Plate 9206	B04	FL2-H	3	15.59
Plate 9206	B04	FL4-H	48	54.44
Plate 9206	B05	FL1-H	4	4.28
Plate 9206	B05	FL2-H	2	6.03
Plate 9206	B05	FL4-H	7	4.82
Plate 9206	B06	FL1-H	72	79.18
Plate 9206	B06	FL2-H	9	30.88
Plate 9206	B06	FL4-H	59	39.71
Plate 9206	B07	FL1-H	50	49.49
Plate 9206	B07	FL2-H	66	80.33
Plate 9206	B07	FL4-H	99	99.52
Plate 9206	B08	FL1-H	44	50.25
Plate 9206	B08	FL2-H	5	16.62
Plate 9206	B08	FL4-H	14	7.91
Plate 9206	B09	FL1-H	22	14.62
Plate 9206	B09	FL2-H	3	16.13
Plate 9206	B09	FL4-H	6	1.33
Plate 9206	B10	FL1-H	21	22.27
Plate 9206	B10	FL2-H	1	0.82
Plate 9206	B10	FL4-H	0	0.33
Plate 9206	B11	FL1-H	0	0.18
Plate 9206	B11	FL2-H	0	0.83
Plate 9206	B11	FL4-H	0	0.03
Plate 9206	B12	FL2-H	2	6.45
Plate 9206	B12	FL3-H	7	8.66
Plate 9206	B12	FL4-H	0	0.63
Plate 9206	C01	FL2-H	2	2.73
Plate 9206	C01	FL3-H	1	1.03
Plate 9206	C01	FL4-H	0	0
Plate 9206	C02	FL2-H	2	7.7
Plate 9206	C02	FL3-H	98	99.91
Plate 9206	C02	FL4-H	0	0.09
Plate 9206	C03	FL2-H	8	64.41
Plate 9206	C03	FL3-H	1	0.85
Plate 9206	C03	FL4-H	27	22.59
Plate 9206	C04	FL2-H	2	31.87
Plate 9206	C04	FL3-H	1	4.37
Plate 9206	C04	FL4-H	98	98.61
Plate 9206	C05	FL1-H	0	0.24
Plate 9206	C05	FL2-H	7	36.27
Plate 9206	C05	FL4-H	13	16.87
Plate 9206	C06	FL1-H	3	4.31
Plate 9206	C06	FL2-H	35	77.87
Plate 9206	C06	FL4-H	9	9.76
Plate 9206	C07	FL1-H	96	99.29
Plate 9206	C07	FL2-H	17	31.31
Plate 9206	C07	FL4-H	76	75.66
Plate 9206	C08	FL1-H	2	3.89
Plate 9206	C08	FL2-H	13	37.11
Plate 9206	C08	FL4-H	4	4.43
Plate 9206	C09	FL1-H	5	5.09
Plate 9206	C09	FL2-H	37	53.53
Plate 9206	C09	FL4-H	83	86.34
Plate 9206	C10	FL1-H	11	10.4
Plate 9206	C10	FL2-H	56	78.34
Plate 9206	C10	FL4-H	0	0.12
Plate 9206	C11	FL1-H	12	29.85
Plate 9206	C11	FL2-H	3	19.9
Plate 9206	C11	FL4-H	8	9.41
Plate 9206	C12	FL1-H	2	3.76
Plate 9206	C12	FL2-H	1	8.65
Plate 9206	C12	FL4-H	10	13.86
Plate 9206	D01	FL1-H	27	27.87
Plate 9206	D01	FL2-H	0	0.67
Plate 9206	D01	FL4-H	2	3.48
Plate 9206	D02	FL1-H	0	0.15
Plate 9206	D02	FL2-H	3	42.4
Plate 9206	D02	FL4-H	3	3.02
Plate 9206	D03	FL1-H	45	47.99
Plate 9206	D03	FL2-H	1	1.57
Plate 9206	D03	FL4-H	0	0
Plate 9206	D04	FL1-H	3	3.85
Plate 9206	D04	FL2-H	0	2.47
Plate 9206	D04	FL4-H	4	4.26
Plate 9206	D05	FL1-H	0	0.48
Plate 9206	D05	FL2-H	1	2.39
Plate 9206	D05	FL4-H	69	77.53
Plate 9206	D06	FL1-H	32	64.25
Plate 9206	D06	FL2-H	25	43.7
Plate 9206	D06	FL4-H	66	74.54
Plate 9206	D07	FL1-H	17	19.31
Plate 9206	D07	FL2-H	41	47.38
Plate 9206	D07	FL4-H	80	77.83
Plate 9206	D08	FL1-H	48	58.07
Plate 9206	D08	FL2-H	85	93.19
Plate 9206	D08	FL4-H	14	23.76
Plate 9206	D09	FL1-H	0	0.03
Plate 9206	D09	FL2-H	0	0.5
Plate 9206	D09	FL4-H	3	1.56
Plate 9206	D10	FL1-H	12	12.41
Plate 9206	D10	FL2-H	4	13.52
Plate 9206	D10	FL4-H	2	1.29
Plate 9206	D11	FL1-H	6	7.35
Plate 9206	D11	FL2-H	3	9.24
Plate 9206	D11	FL4-H	8	16.67
Plate 9206	D12	FL1-H	43	48.11
Plate 9206	D12	FL2-H	1	6.56
Plate 9206	D12	FL4-H	52	53.05
Plate 9206	E01	FL1-H	1	0.83
Plate 9206	E01	FL2-H	1	3.35
Plate 9206	E01	FL4-H	6	6.97
Plate 9206	E02	FL1-H	1	1.64
Plate 9206	E02	FL2-H	12	23.65
Plate 9206	E02	FL4-H	1	1.11
Plate 9206	E03	FL1-H	92	91.28
Plate 9206	E03	FL2-H	8	24.75
Plate 9206	E03	FL4-H	98	99.5
Plate 9206	E04	FL1-H	48	55.87
Plate 9206	E04	FL2-H	24	53.04
Plate 9206	E04	FL4-H	70	74.08
Plate 9206	E05	FL1-H	99	99.91
Plate 9206	E05	FL2-H	75	87.85
Plate 9206	E05	FL4-H	90	91.63
Plate 9206	E06	FL1-H	99	100
Plate 9206	E06	FL2-H	32	60.85
Plate 9206	E06	FL4-H	77	83.86
Plate 9206	E07	FL1-H	97	99.77
Plate 9206	E07	FL2-H	1	36.74
Plate 9206	E07	FL4-H	74	69.5
Plate 9206	E08	FL1-H	0	1.28
Plate 9206	E08	FL2-H	2	3.15
Plate 9206	E08	FL4-H	88	89.78
Plate 9206	E09	FL1-H	37	56.48
Plate 9206	E09	FL2-H	6	34.53
Plate 9206	E09	FL4-H	0	0.36
Plate 9206	E10	FL1-H	96	99.55
Plate 9206	E10	FL2-H	3	30
Plate 9206	E10	FL4-H	52	57.34
Plate 9206	E11	FL1-H	0	0.51
Plate 9206	E11	FL2-H	1	5.91
Plate 9206	E11	FL4-H	1	0.31
Plate 9206	E12	FL1-H	12	11.15
Plate 9206	E12	FL2-H	96	99.17
Plate 9206	E12	FL4-H	1	1.31
Plate 9206	F01	FL1-H	68	82.31
Plate 9206	F01	FL2-H	7	12.33
Plate 9206	F01	FL4-H	0	0.18
Plate 9206	F02	FL1-H	99	99.91
Plate 9206	F02	FL2-H	29	46.44
Plate 9206	F02	FL4-H	8	7.36
Plate 9206	F03	FL1-H	68	79.19
Plate 9206	F03	FL2-H	76	90.42
Plate 9206	F03	FL4-H	96	98.57
Plate 9206	F04	FL1-H	6	5.79
Plate 9206	F04	FL2-H	95	99.53
Plate 9206	F04	FL4-H	0	0.3
Plate 9206	F05	FL1-H	1	1.93
Plate 9206	F05	FL2-H	5	32.54
Plate 9206	F05	FL4-H	0	0.5
Plate 9206	F06	FL1-H	0	1.04
Plate 9206	F06	FL2-H	86	89.05
Plate 9206	F06	FL4-H	69	51.7
Plate 9206	F07	FL1-H	5	7
Plate 9206	F07	FL2-H	0	2.37
Plate 9206	F07	FL4-H	0	0.46
Plate 9206	F08	FL1-H	7	17.94
Plate 9206	F08	FL2-H	29	34.94
Plate 9206	F08	FL4-H	16	11.74
Plate 9206	F09	FL1-H	2	6.38
Plate 9206	F09	FL2-H	1	2.6
Plate 9206	F09	FL4-H	60	52.27
Plate 9206	F10	FL1-H	0	0.22
Plate 9206	F10	FL2-H	71	82.93
Plate 9206	F10	FL4-H	0	0.73
Plate 9206	F11	FL1-H	2	1.62
Plate 9206	F11	FL2-H	19	20.74
Plate 9206	F11	FL4-H	41	39.09
Plate 9206	F12	FL1-H	71	47.02
Plate 9206	F12	FL2-H	1	15.06
Plate 9206	F12	FL4-H	2	2.66
Plate 9206	G01	FL1-H	96	96.19
Plate 9206	G01	FL2-H	3	58.44
Plate 9206	G01	FL4-H	5	5.26
Plate 9206	G02	FL1-H	85	79.68
Plate 9206	G02	FL2-H	4	8.89
Plate 9206	G02	FL4-H	9	31.99
Plate 9206	G03	FL1-H	0	0.2
Plate 9206	G03	FL2-H	6	26.48
Plate 9206	G03	FL4-H	16	14.74
Plate 9207	B01	FL1-H	1	3.32
Plate 9207	B01	FL2-H	0	0.18
Plate 9207	B01	FL4-H	0	0.06
Plate 9207	B02	FL1-H	14	16.47
Plate 9207	B02	FL2-H	81	92.61
Plate 9207	B02	FL4-H	0	22.19
Plate 9207	B03	FL1-H	23	18.96
Plate 9207	B03	FL2-H	0	1.63
Plate 9207	B03	FL4-H	0	0.73
Plate 9207	B04	FL1-H	0	0.35
Plate 9207	B04	FL2-H	1	19.1
Plate 9207	B04	FL4-H	37	54.06
Plate 9207	B05	FL1-H	4	4.63
Plate 9207	B05	FL2-H	1	5.71
Plate 9207	B05	FL4-H	6	3.52
Plate 9207	B06	FL1-H	70	74.88
Plate 9207	B06	FL2-H	1	24.63
Plate 9207	B06	FL4-H	48	33.35
Plate 9207	B07	FL1-H	44	52.25
Plate 9207	B07	FL2-H	72	81.52
Plate 9207	B07	FL4-H	99	99.34
Plate 9207	B08	FL1-H	45	50.7
Plate 9207	B08	FL2-H	2	11.57
Plate 9207	B08	FL4-H	12	6.13
Plate 9207	B09	FL1-H	17	14.09
Plate 9207	B09	FL2-H	1	12.24
Plate 9207	B09	FL4-H	3	1
Plate 9207	B10	FL1-H	16	20.16
Plate 9207	B10	FL2-H	0	0.72
Plate 9207	B10	FL4-H	0	0.15
Plate 9207	B11	FL1-H	0	0.12
Plate 9207	B11	FL2-H	0	0.69
Plate 9207	B11	FL4-H	0	0
Plate 9207	B12	FL2-H	2	5.4
Plate 9207	B12	FL3-H	7	8.01
Plate 9207	B12	FL4-H	0	0.21
Plate 9207	C01	FL2-H	2	4.17
Plate 9207	C01	FL3-H	0	1.11
Plate 9207	C01	FL4-H	0	0.06
Plate 9207	C02	FL2-H	2	9.98
Plate 9207	C02	FL3-H	99	99.73
Plate 9207	C02	FL4-H	0	0.06
Plate 9207	C03	FL2-H	5	64.77
Plate 9207	C03	FL3-H	0	0.91
Plate 9207	C03	FL4-H	21	19.76
Plate 9207	C04	FL2-H	1	38.67
Plate 9207	C04	FL3-H	1	5.36
Plate 9207	C04	FL4-H	93	94.91
Plate 9207	C05	FL1-H	0	0.24
Plate 9207	C05	FL2-H	3	34.49
Plate 9207	C05	FL4-H	9	19.36
Plate 9207	C06	FL1-H	1	3.78
Plate 9207	C06	FL2-H	36	75.42
Plate 9207	C06	FL4-H	8	8.36
Plate 9207	C07	FL1-H	96	99.32
Plate 9207	C07	FL2-H	17	26.73
Plate 9207	C07	FL4-H	66	61.23
Plate 9207	C08	FL1-H	3	3.86
Plate 9207	C08	FL2-H	12	32.84
Plate 9207	C08	FL4-H	3	3.72
Plate 9207	C09	FL1-H	6	5.37
Plate 9207	C09	FL2-H	32	54.6
Plate 9207	C09	FL4-H	84	87.07
Plate 9207	C10	FL1-H	10	10.6
Plate 9207	C10	FL2-H	72	82.33
Plate 9207	C10	FL4-H	0	0
Plate 9207	C11	FL1-H	16	31.48
Plate 9207	C11	FL2-H	2	8.68
Plate 9207	C11	FL4-H	8	9.45
Plate 9207	C12	FL1-H	3	3.5
Plate 9207	C12	FL2-H	0	1.58
Plate 9207	C12	FL4-H	9	15.22
Plate 9207	D01	FL1-H	44	29.45
Plate 9207	D01	FL2-H	0	1.3
Plate 9207	D01	FL4-H	2	2.61
Plate 9207	D02	FL1-H	0	0.03
Plate 9207	D02	FL2-H	2	22.27
Plate 9207	D02	FL4-H	3	0.86
Plate 9207	D03	FL1-H	43	47.96
Plate 9207	D03	FL2-H	1	2.02
Plate 9207	D03	FL4-H	0	0.06
Plate 9207	D04	FL1-H	0	3.84
Plate 9207	D04	FL2-H	0	2.41
Plate 9207	D04	FL4-H	3	3.37
Plate 9207	D05	FL1-H	0	0.49
Plate 9207	D05	FL2-H	1	2.28
Plate 9207	D05	FL4-H	68	74.05
Plate 9207	D06	FL1-H	40	69.4
Plate 9207	D06	FL2-H	24	39.35
Plate 9207	D06	FL4-H	64	70.97
Plate 9207	D07	FL1-H	19	20.23
Plate 9207	D07	FL2-H	41	46.75
Plate 9207	D07	FL4-H	63	60.78
Plate 9207	D08	FL1-H	55	53.98
Plate 9207	D08	FL2-H	71	91.14
Plate 9207	D08	FL4-H	12	18
Plate 9207	D09	FL1-H	0	0.03
Plate 9207	D09	FL2-H	0	1.08
Plate 9207	D09	FL4-H	4	2.26
Plate 9207	D10	FL1-H	12	12.89
Plate 9207	D10	FL2-H	5	11.13
Plate 9207	D10	FL4-H	2	1.45
Plate 9207	D11	FL1-H	4	5.41
Plate 9207	D11	FL2-H	1	2.59
Plate 9207	D11	FL4-H	2	2.72
Plate 9207	D12	FL1-H	43	46.5
Plate 9207	D12	FL2-H	0	3.78
Plate 9207	D12	FL4-H	44	44.3
Plate 9207	E01	FL1-H	0	0.87
Plate 9207	E01	FL2-H	1	3.6
Plate 9207	E01	FL4-H	4	4.86
Plate 9207	E02	FL1-H	0	1.28
Plate 9207	E02	FL2-H	12	22.11
Plate 9207	E02	FL4-H	1	0.7
Plate 9207	E03	FL1-H	90	90.11
Plate 9207	E03	FL2-H	6	28.72
Plate 9207	E03	FL4-H	96	99.25
Plate 9207	E04	FL1-H	47	53.78
Plate 9207	E04	FL2-H	14	38.9
Plate 9207	E04	FL4-H	67	72.73
Plate 9207	E05	FL1-H	99	99.85
Plate 9207	E05	FL2-H	78	78.39
Plate 9207	E05	FL4-H	75	78
Plate 9207	E06	FL1-H	99	99.91
Plate 9207	E06	FL2-H	35	60.95
Plate 9207	E06	FL4-H	76	81.8
Plate 9207	E07	FL1-H	96	99.41
Plate 9207	E07	FL2-H	1	13.57
Plate 9207	E07	FL4-H	40	22.33
Plate 9207	E08	FL1-H	0	0.82
Plate 9207	E08	FL2-H	2	13.45
Plate 9207	E08	FL4-H	76	80.35
Plate 9207	E09	FL1-H	40	58.9
Plate 9207	E09	FL2-H	8	33.97
Plate 9207	E09	FL4-H	0	0.18
Plate 9207	E10	FL1-H	98	99.71
Plate 9207	E10	FL2-H	3	32.77
Plate 9207	E10	FL4-H	49	53.62
Plate 9207	E11	FL1-H	0	0.5
Plate 9207	E11	FL2-H	1	3.86
Plate 9207	E11	FL4-H	1	0.45
Plate 9207	E12	FL1-H	12	10.38
Plate 9207	E12	FL2-H	95	99.03
Plate 9207	E12	FL4-H	0	0.72
Plate 9207	F01	FL1-H	75	84.33
Plate 9207	F01	FL2-H	6	10.64
Plate 9207	F01	FL4-H	0	0.06
Plate 9207	F02	FL1-H	100	99.77
Plate 9207	F02	FL2-H	35	48.45
Plate 9207	F02	FL4-H	7	7.1
Plate 9207	F03	FL1-H	63	78.74
Plate 9207	F03	FL2-H	80	90.87
Plate 9207	F03	FL4-H	96	97.82
Plate 9207	F04	FL1-H	6	8.2
Plate 9207	F04	FL2-H	96	99.22
Plate 9207	F04	FL4-H	0	0.38
Plate 9207	F05	FL1-H	0	2.84
Plate 9207	F05	FL2-H	7	33.91
Plate 9207	F05	FL4-H	0	0.18
Plate 9207	F06	FL1-H	0	0.86
Plate 9207	F06	FL2-H	87	89.45
Plate 9207	F06	FL4-H	50	32.1
Plate 9207	F07	FL1-H	5	7.54
Plate 9207	F07	FL2-H	0	1.65
Plate 9207	F07	FL4-H	0	0.2
Plate 9207	F08	FL1-H	9	26.17
Plate 9207	F08	FL2-H	30	36.23
Plate 9207	F08	FL4-H	13	9.84
Plate 9207	F09	FL1-H	3	6.94
Plate 9207	F09	FL2-H	1	2.47
Plate 9207	F09	FL4-H	50	41.37
Plate 9207	F10	FL1-H	0	0.12
Plate 9207	F10	FL2-H	70	80.96
Plate 9207	F10	FL4-H	0	0.27
Plate 9207	F11	FL1-H	1	1.79
Plate 9207	F11	FL2-H	21	27.7
Plate 9207	F11	FL4-H	27	24.86
Plate 9207	F12	FL1-H	30	17.47
Plate 9207	F12	FL2-H	0	0.12
Plate 9207	F12	FL4-H	0	0.34
Plate 9207	G01	FL1-H	85	77.65
Plate 9207	G01	FL2-H	5	30.29
Plate 9207	G01	FL4-H	0	0.55
Plate 9207	G02	FL1-H	80	81.96
Plate 9207	G02	FL2-H	1	10.6
Plate 9207	G02	FL4-H	2	47.12
Plate 9207	G03	FL1-H	0	0.06
Plate 9207	G03	FL2-H	3	13.29
Plate 9207	G03	FL4-H	13	16.84
Plate 9208	B01	FL1-H	3	2.83
Plate 9208	B01	FL2-H	0	0.31
Plate 9208	B01	FL4-H	0	0.17
Plate 9208	B02	FL1-H	12	15.23
Plate 9208	B02	FL2-H	85	89.38
Plate 9208	B02	FL4-H	0	0.12
Plate 9208	B03	FL1-H	22	17.73
Plate 9208	B03	FL2-H	0	1.45
Plate 9208	B03	FL4-H	0	0.74
Plate 9208	B04	FL1-H	0	0.09
Plate 9208	B04	FL2-H	4	13.27
Plate 9208	B04	FL4-H	44	51.76
Plate 9208	B05	FL1-H	4	4.61
Plate 9208	B05	FL2-H	2	5.9
Plate 9208	B05	FL4-H	6	4.07
Plate 9208	B06	FL1-H	70	74.92
Plate 9208	B06	FL2-H	7	24.7
Plate 9208	B06	FL4-H	49	30.62
Plate 9208	B07	FL1-H	42	51.49
Plate 9208	B07	FL2-H	70	79.91
Plate 9208	B07	FL4-H	98	99.67
Plate 9208	B08	FL1-H	42	46.43
Plate 9208	B08	FL2-H	3	14.37
Plate 9208	B08	FL4-H	14	10.46
Plate 9208	B09	FL1-H	18	14.92
Plate 9208	B09	FL2-H	2	9.93
Plate 9208	B09	FL4-H	3	1.64
Plate 9208	B10	FL1-H	17	21.88
Plate 9208	B10	FL2-H	0	0.78
Plate 9208	B10	FL4-H	0	0.27
Plate 9208	B11	FL1-H	0	0.12
Plate 9208	B11	FL2-H	0	1.12
Plate 9208	B11	FL4-H	0	0.03
Plate 9208	B12	FL2-H	4	8.23
Plate 9208	B12	FL3-H	7	8.2
Plate 9208	B12	FL4-H	0	0.41
Plate 9208	C01	FL2-H	4	5.23
Plate 9208	C01	FL3-H	0	1.05
Plate 9208	C01	FL4-H	0	0
Plate 9208	C02	FL2-H	2	9.09
Plate 9208	C02	FL3-H	99	99.83
Plate 9208	C02	FL4-H	0	0.06
Plate 9208	C03	FL2-H	8	64.85
Plate 9208	C03	FL3-H	1	1.13
Plate 9208	C03	FL4-H	24	21.78
Plate 9208	C04	FL2-H	2	33.37
Plate 9208	C04	FL3-H	1	4.85
Plate 9208	C04	FL4-H	97	97.55
Plate 9208	C05	FL1-H	0	0.45
Plate 9208	C05	FL2-H	8	33.44
Plate 9208	C05	FL4-H	10	16.6
Plate 9208	C06	FL1-H	3	3.99
Plate 9208	C06	FL2-H	48	76.49
Plate 9208	C06	FL4-H	8	8.89
Plate 9208	C07	FL1-H	97	99.19
Plate 9208	C07	FL2-H	18	34.14
Plate 9208	C07	FL4-H	69	70.32
Plate 9208	C08	FL1-H	3	5.17
Plate 9208	C08	FL2-H	13	29.03
Plate 9208	C08	FL4-H	2	2.7
Plate 9208	C09	FL1-H	4	5.18
Plate 9208	C09	FL2-H	37	56.19
Plate 9208	C09	FL4-H	82	87.06
Plate 9208	C10	FL1-H	11	12.01
Plate 9208	C10	FL2-H	65	84.36
Plate 9208	C10	FL4-H	0	0.06
Plate 9208	C11	FL1-H	17	31.24
Plate 9208	C11	FL2-H	2	8.36
Plate 9208	C11	FL4-H	7	7.82
Plate 9208	C12	FL1-H	3	3.35
Plate 9208	C12	FL2-H	1	1.85
Plate 9208	C12	FL4-H	10	13.45
Plate 9208	D01	FL1-H	36	29.14
Plate 9208	D01	FL2-H	0	1.33
Plate 9208	D01	FL4-H	2	2.92
Plate 9208	D02	FL1-H	0	0.06
Plate 9208	D02	FL2-H	3	26.96
Plate 9208	D02	FL4-H	3	0.91
Plate 9208	D03	FL1-H	46	45.26
Plate 9208	D03	FL2-H	1	1.33
Plate 9208	D03	FL4-H	0	0.06
Plate 9208	D04	FL1-H	3	5.04
Plate 9208	D04	FL2-H	1	2.33
Plate 9208	D04	FL4-H	3	3.79
Plate 9208	D05	FL1-H	0	0.15
Plate 9208	D05	FL2-H	2	2.44
Plate 9208	D05	FL4-H	69	76.05
Plate 9208	D06	FL1-H	78	68.36
Plate 9208	D06	FL2-H	31	45.43
Plate 9208	D06	FL4-H	66	74.78
Plate 9208	D07	FL1-H	21	21.4
Plate 9208	D07	FL2-H	44	49
Plate 9208	D07	FL4-H	67	69.36
Plate 9208	D08	FL1-H	46	52.87
Plate 9208	D08	FL2-H	83	93.16
Plate 9208	D08	FL4-H	12	15.16
Plate 9208	D09	FL1-H	0	0.03
Plate 9208	D09	FL2-H	0	1.11
Plate 9208	D09	FL4-H	3	1.55
Plate 9208	D10	FL1-H	12	11.79
Plate 9208	D10	FL2-H	6	12.77
Plate 9208	D10	FL4-H	2	1.07
Plate 9208	D11	FL1-H	1	3.9
Plate 9208	D11	FL2-H	1	2.89
Plate 9208	D11	FL4-H	1	2.64
Plate 9208	D12	FL1-H	43	48.29
Plate 9208	D12	FL2-H	1	3.8
Plate 9208	D12	FL4-H	47	47.77
Plate 9208	E01	FL1-H	1	0.87
Plate 9208	E01	FL2-H	2	2.99
Plate 9208	E01	FL4-H	4	4.9
Plate 9208	E02	FL1-H	1	1.72
Plate 9208	E02	FL2-H	13	18.18
Plate 9208	E02	FL4-H	1	0.59
Plate 9208	E03	FL1-H	92	92.47
Plate 9208	E03	FL2-H	7	24.66
Plate 9208	E03	FL4-H	96	99.16
Plate 9208	E04	FL1-H	46	52.04
Plate 9208	E04	FL2-H	14	44.1
Plate 9208	E04	FL4-H	69	75.04
Plate 9208	E05	FL1-H	100	99.91
Plate 9208	E05	FL2-H	78	82.97
Plate 9208	E05	FL4-H	80	83
Plate 9208	E06	FL1-H	99	99.88
Plate 9208	E06	FL2-H	42	60.8
Plate 9208	E06	FL4-H	75	81.77
Plate 9208	E07	FL1-H	94	99.58
Plate 9208	E07	FL2-H	1	12.27
Plate 9208	E07	FL4-H	41	25.94
Plate 9208	E08	FL1-H	0	1.34
Plate 9208	E08	FL2-H	3	16.15
Plate 9208	E08	FL4-H	78	83.13
Plate 9208	E09	FL1-H	44	57.63
Plate 9208	E09	FL2-H	16	40.3
Plate 9208	E09	FL4-H	0	0.45
Plate 9208	E10	FL1-H	95	99.79
Plate 9208	E10	FL2-H	8	34.83
Plate 9208	E10	FL4-H	49	55.55
Plate 9208	E11	FL1-H	0	0.87
Plate 9208	E11	FL2-H	1	3.98
Plate 9208	E11	FL4-H	1	0.78
Plate 9208	E12	FL1-H	14	13.98
Plate 9208	E12	FL2-H	96	99.36
Plate 9208	E12	FL4-H	0	0.3
Plate 9208	F01	FL1-H	76	85.05
Plate 9208	F01	FL2-H	8	11.84
Plate 9208	F01	FL4-H	0	0.09
Plate 9208	F02	FL1-H	99	99.76
Plate 9208	F02	FL2-H	35	48.22
Plate 9208	F02	FL4-H	9	8.65
Plate 9208	F03	FL1-H	67	75.75
Plate 9208	F03	FL2-H	80	88.19
Plate 9208	F03	FL4-H	96	97.69
Plate 9208	F04	FL1-H	8	7.57
Plate 9208	F04	FL2-H	97	99.61
Plate 9208	F04	FL4-H	1	0.45
Plate 9208	F05	FL1-H	2	2.37
Plate 9208	F05	FL2-H	10	29.66
Plate 9208	F05	FL4-H	0	0.33
Plate 9208	F06	FL1-H	0	1.06
Plate 9208	F06	FL2-H	86	88.21
Plate 9208	F06	FL4-H	52	35.51
Plate 9208	F07	FL1-H	4	7.45
Plate 9208	F07	FL2-H	0	2.32
Plate 9208	F07	FL4-H	0	0.3
Plate 9208	F08	FL1-H	10	23.21
Plate 9208	F08	FL2-H	30	36.31
Plate 9208	F08	FL4-H	13	10.41
Plate 9208	F09	FL1-H	1	5.91
Plate 9208	F09	FL2-H	1	3.35
Plate 9208	F09	FL4-H	53	45.51
Plate 9208	F10	FL1-H	0	0.38
Plate 9208	F10	FL2-H	71	82.11
Plate 9208	F10	FL4-H	0	0.67
Plate 9208	F11	FL1-H	1	2.31
Plate 9208	F11	FL2-H	22	27.66
Plate 9208	F11	FL4-H	29	26.36
Plate 9208	F12	FL1-H	40	22.26
Plate 9208	F12	FL2-H	0	0.54
Plate 9208	F12	FL4-H	0	1.1
Plate 9208	G01	FL1-H	86	81.33
Plate 9208	G01	FL2-H	8	32.02
Plate 9208	G01	FL4-H	0	0.83
Plate 9208	G02	FL1-H	85	81.79
Plate 9208	G02	FL2-H	3	7
Plate 9208	G02	FL4-H	9	45.99
Plate 9208	G03	FL1-H	0	0.09
Plate 9208	G03	FL2-H	4	14.49
Plate 9208	G03	FL4-H	15	16.96
